# Supplementary material for: Calcified Neurocysticercosis: Demographic, Clinical, and Radiological Characteristics of a Large Hospital-Based Patient Cohort
Source: Pathogens. 2023 Dec 27;13(1):26. doi: 10.3390/pathogens13010026 (PMC10820744; doi:10.3390/pathogens13010026)
Supplement: Supplementary file 1 [file pathogens-13-00026-s001.zip]

Archive with 1 entries (1 files):
- pathogens-2726511-supplementary.pdf
